# Supplementary material for: Weighted gene co-expression network analysis to explain the relationship between plasma total carotenoids and lipid profile
Source: Genes Nutr. 2019 May 8;14:16. doi: 10.1186/s12263-019-0639-5 (PMC6505263; doi:10.1186/s12263-019-0639-5)
Supplement: Supplementary file 2 — Table S2. Probes showing significant association with plasma total carotenoids (n = 533) (XLSX 42 kb) [file 12263_2019_639_MOESM2_ESM.xlsx]

## Sheet: Asso_ExpressVsCarot_normbackfil
Additional Table 2: Probes showing significant association with plasma total carotenoids (n=533)
Transcript	Gene	Accession	Chromosome	Coordinates
ID_3940356	CR1	NM_000651.4	1	205859986-205860033:205861941-205861942
ID_780632	PDIA3P	NR_002305.1	1	145117321-145117370
ID_6510411	HS.550307	AW593356	1	40399398-40399436
ID_3420286	LGALS8	NM_201545.1	1	234748352-234748401
ID_1710553	HSPA6	NM_002155.3	1	159762023-159762072
ID_6130168	GSTM2	NM_000848.2	1	110019386-110019431
ID_2750324	PRKCZ	NM_002744.4	1	2087496-2087531:2090817-2090830
ID_5720154	ZBTB48	NM_005341.1	1	6571877-6571926
ID_3170189	S100PBP	NM_022753.2	1	33096561-33096610
ID_990543	SFRS11	NM_004768.2	1	70489951-70490000
ID_1340746	SLC45A3	NM_033102.2	1	205627200-205627249
ID_610142	LOC646821	XM_929781.1	1	92467169-92467218
ID_70484	AKR7A3	NM_012067.2	1	19609184-19609224:19609225-19609233
ID_4670014	LOC642621	XM_926093.1	1	30697556-30697605
ID_2760039	LOC729766	XM_001131228.1	1	76257483-76257532
ID_7200079	HSPA7	NR_024151.1	1	161578061-161578110
ID_4250537	DNAJB4	NM_007034.3	1	78255125-78255174
ID_520609	KIAA1324	NM_020775.2	1	109547192-109547241
ID_4900132	CD1E	NM_001042584.1	1	156591912-156591961
ID_4390615	OPN3	NM_001030011.1	1	239869973-239870022
ID_1090671	SNORA59A	NR_003025.1	1	12567354-12567403
ID_6280544	LOC644474	XM_930098.1	1	144074423-144074472
ID_6130441	ASPM	NM_018136.3	1	195320084-195320133
ID_6450626	YY1AP1	NM_139121.1	1	153915631-153915680
ID_5810142	CITED4	NM_133467.2	1	41326950-41326999
ID_6960465	HS.562164	BF509408	1	116762605-116762654
ID_6040072	GPR89C	NM_001097616.1	1	144596287-144596292:144608442-144608485
ID_3060035	HNRNPR	NM_005826.3	1	23636713-23636762
ID_4880445	NUCKS1	NM_022731.3	1	205688780-205688804:205689629-205689653
ID_5310458	NCDN	NM_014284.2	1	35804713-35804762
ID_4570612	FASLG	NM_000639.1	1	170902228-170902277
ID_7100010	NBL1	NM_005380.4	1	19857182-19857231
ID_3870255	PPPDE1	NM_016076.3	1	242938451-242938500
ID_4230273	LOC729660	XR_015615.2	1	241284555-241284604
ID_5260328	HS.403972	BC080552	1	41745269-41745318
ID_5270082	KCNAB2	NM_003636.2	1	6082880-6082929
ID_1010435	C1ORF55	NM_152608.3	1	226170900-226170949
ID_4060014	LOC441124	XM_499022.3	1	222206332-222206381
ID_3400576	GBAP	NR_002188.1	1	153450899-153450948
ID_4180369	ATP2B4	NM_001001396.1	1	201969102-201969151
ID_4390564	NUCKS1	NM_022731.2	1	203954016-203954030:203954031-203954065
ID_2340041	CASP9	NM_001229.2	1	15832485-15832534
ID_2570725	PPCS	NM_001077447.1	1	42698284-42698333
ID_4810292	CR2	NM_001877.3	1	205729383-205729432
ID_4120086	LAMC1	NM_002293.2	1	181381199-181381248
ID_650328	TNFRSF4	NM_003327.2	1	1146725-1146774
ID_2900167	NME7	NM_197972.1	1	169200028-169200057:169204369-169204388
ID_2000440	ENSA	NM_207168.1	1	150599948-150599997
ID_6200386	SOAT1	NM_003101.4	1	177590601-177590650
ID_7040411	C1ORF212	NM_138428.3	1	35091762-35091811
ID_3420561	RPA2	NM_002946.3	1	28218125-28218174
ID_650672	USP33	NM_015017.3	1	78180327-78180376
ID_4220097	DEM1	NM_022774.1	1	40754073-40754122
ID_940240	C1ORF112	NM_018186.2	1	168088633-168088682
ID_3840703	ZNF687	NM_020832.1	1	149530766-149530815
ID_4260093	ZCCHC11	NM_001009882.1	1	52889527-52889576
ID_4120379	GFI1	NM_005263.2	1	92713266-92713315
ID_4890255	AGMAT	NM_024758.3	1	15899260-15899309
ID_4200669	CR1	NM_000651.4	1	205859954-205860003
ID_5960053	SMYD2	NM_020197.1	1	212574234-212574274:212576670-212576678
ID_6100114	ZNF695	NM_020394.3	1	247148749-247148798
ID_7650451	ZNF683	NM_173574.2	1	26688182-26688231
ID_3990500	SNHG12	NR_024127.1	1	28906485-28906493:28907072-28907112
ID_4150017	PAQR7	NM_178422.4	1	26188150-26188199
ID_1850670	MRPL55	NM_181462.1	1	226362356-226362405
ID_5090577	LOC440895	XM_496582.3	2	110578763-110578812
ID_6840040	ERCC3	NM_000122.1	2	128015186-128015235
ID_290093	LOC647322	XM_934719.1	2	87425863-87425877:87425878-87425896:87429293-87429308
ID_4390037	LOC388969	NM_001013649.1	2	85690987-85691036
ID_4050554	NMI	NM_004688.1	2	151835477-151835526
ID_4590592	LOC391429	XM_372954.1	2	115139065-115139114
ID_4900068	KIAA1715	NM_030650.1	2	176790717-176790766
ID_940202	PPM1G	NM_177983.1	2	27632393-27632442
ID_3420296	TGFA	NM_001099691.1	2	70674936-70674985
ID_4260609	LOC339804	XM_291016.4	2	61243769-61243818
ID_360377	TGFA	NM_003236.1	2	70528300-70528349
ID_3930538	CCDC142	NM_032779.2	2	74555035-74555084
ID_4730246	LOC730268	XR_015914.2	2	87797301-87797350
ID_4920274	C2ORF30	NM_015701.2	2	53899120-53899169
ID_5290672	ACYP2	NM_138448.2	2	54219315-54219364
ID_3870291	MFSD6	NM_017694.3	2	191074617-191074666
ID_2810246	LBH	NM_030915.1	2	30336048-30336097
ID_7160719	CCT7	NM_006429.2	2	73324681-73324685:73325180-73325224
ID_6400519	PREI3	NM_015387.2	2	198089041-198089055:198089056-198089090
ID_2510022	LOC643997	XM_292963.6	2	174059275-174059324
ID_7040301	PLEKHB2	NM_017958.1	2	131621355-131621404
ID_6110470	LOC727761	XM_001126211.1	2	102992-103041
ID_2900500	LOC100129028	XM_001722134.1	2	176773876-176773881:176773882-176773925
ID_1470341	PLEKHB2	NM_017958.1	2	131621526-131621575
ID_2340437	LOC729859	XR_016057.2	2	88054079-88054128
ID_610239	IKZF2	NM_016260.2	2	213865927-213865976
ID_7610131	EPAS1	NM_001430.3	2	46466797-46466846
ID_6290113	HS.541752	AA406061	2	139071839-139071888
ID_2070520	CDCA7	NM_031942.4	2	173941629-173941678
ID_3120075	TIA1	NM_022173.1	2	70292390-70292439
ID_840369	LBH	NM_030915.1	2	30308056-30308105
ID_630202	DFNB59	NM_001042702.2	2	179034101-179034150
ID_1580519	SCLY	NM_016510.3	2	238672502-238672551
ID_7210050	ALMS1P	NR_003683.1	2	73765889-73765938
ID_3390445	RABL2A	NM_013412.1	2	114116558-114116607
ID_6040075	ZNF638	NM_014497.3	2	71515403-71515445:71515446-71515452
ID_2570402	KIF5C	NM_004522.1	2	149591421-149591470
ID_1500477	RNF25	NM_022453.2	2	219529018-219529067
ID_3800537	PLEKHB2	NM_001031706.1	2	131606970-131607019
ID_4730192	LOC646713	XM_933836.1	2	130775611-130775660
ID_4860327	R3HDM1	NM_015361.2	2	136198797-136198846
ID_5870341	LOC642691	XM_926142.2	2	91274252-91274301
ID_1510661	RNASEH1	NM_002936.3	2	3592934-3592983
ID_770021	PRKRA	NM_003690.3	2	179004648-179004697
ID_5810086	PHOSPHO2	NM_001008489.2	2	170265927-170265976
ID_6480731	FAM123C	NM_001105193.1	2	131241832-131241881
ID_7150142	NPCDR1	XR_001027.1	3	59931700-59931749
ID_5570577	C3ORF38	NM_173824.2	3	88288157-88288206
ID_6620368	NAT13	NM_025146.1	3	114921028-114921077
ID_3610300	CCDC58	NM_001017928.2	3	123561421-123561456:123564505-123564518
ID_6660195	RPUSD3	NM_173659.2	3	9854683-9854699:9854700-9854732
ID_1660615	CCR2	NM_000647.4	3	46912-46961
ID_6420632	MCCC1	NM_020166.3	3	184215951-184216000
ID_2640735	BHLHB2	NM_003670.1	3	5001452-5001501
ID_110059	UBE1DC1	NM_024818.2	3	133873640-133873689
ID_4880632	IL1RAP	NM_002182.2	3	191851688-191851737
ID_160253	MBNL1	NM_207295.1	3	152182542-152182591
ID_5810070	PSMD6	NM_014814.1	3	63996601-63996631:63999115-63999133
ID_4540725	PDHB	NM_000925.1	3	58388579-58388628
ID_7610050	ABCC5	NM_001023587.1	3	185184354-185184403
ID_1770156	TP63	NM_001114981.1	3	189614936-189614985
ID_4010196	GATA2	NM_032638.3	3	129681589-129681638
ID_5310722	EPHB1	NM_004441.3	3	134978917-134978966
ID_990703	ZBTB47	NM_145166.2	3	42683889-42683938
ID_3520753	ACAA1	NM_001607.2	3	38139593-38139617:38142060-38142084
ID_2030400	COLQ	NM_080544.2	3	15466685-15466734
ID_2480170	VHL	NM_198156.1	3	10168638-10168687
ID_6180543	GK5	NM_001039547.1	3	143367284-143367302:143371857-143371887
ID_610504	HS.332056	BX647714	3	69149570-69149619
ID_7200035	DLEC1	NM_007337.2	3	38129806-38129855
ID_4920064	CISH	NM_145071.1	3	50619212-50619261
ID_3990673	AFF1	NM_005935.1	4	88278837-88278886
ID_3390356	HS.543412	AW237129	4	153458852-153458901
ID_4390437	LOC285501	NM_001085490.1	4	179133964-179134013
ID_3850519	FNIP2	NM_020840.1	4	159827755-159827804
ID_6940497	ARAP2	NM_015230.2	4	36166572-36166621
ID_1710240	DNAJB14	NM_001031723.1	4	101041051-101041100
ID_4540376	FAM13A	NM_001015045.1	4	89867383-89867432
ID_6840747	SLC25A4	NM_001151.2	4	186303977-186304026
ID_3390367	HS.552082	BU616603	4	99583471-99583520
ID_2690296	SLC10A7	NM_001029998.2	4	147395755-147395804
ID_4480121	C4ORF46	NM_001008393.2	4	159588296-159588345
ID_1260148	LOC646316	XR_039453.1	4	137494747-137494796
ID_6860482	HERC6	NM_017912.3	4	89363822-89363871
ID_7380397	LOC644624	XM_934134.1	4	124637386-124637435
ID_4570132	AACSL	XM_376454.3	5	178124669-178124718
ID_830039	ERGIC1	NM_001031711.1	5	172312015-172312064
ID_6110706	CDC25C	NM_001790.3	5	137689450-137689492:137689609-137689615
ID_2000162	C5ORF20	NM_130848.2	5	134807951-134808000
ID_2030477	OTP	NM_032109.2	5	76960654-76960703
ID_3420706	HS.566359	BU734906	5	44913438-44913487
ID_2630739	HS.154948	BX106991	5	172963498-172963547
ID_7050180	SLC22A5	NM_003060.2	5	131758857-131758906
ID_4900372	LOC388312	XM_001132421.1	5	180682165-180682214
ID_7210348	HS.570965	BQ187514	5	1188423-1188472
ID_520544	AMACR	NM_014324.4	5	34040506-34040555
ID_1710202	LOC644869	XM_932470.1	5	127424801-127424808:127424809-127424835:127446561-127446575
ID_6760008	DBN1	NM_004395.2	5	176816524-176816573
ID_360048	LOC646012	XM_928975.1	5	17359424-17359446:17359544-17359570
ID_4390414	SPRY4	NM_030964.2	5	141671786-141671835
ID_5290192	C5ORF44	NM_001093756.1	5	64960656-64960705
ID_4730292	POLS	NM_006999.3	5	6756873-6756922
ID_3940056	AIG1	NM_016108.2	6	143499806-143499820:143527912-143527946
ID_3460348	SAMD3	NM_152552.2	6	130547006-130547025:130547276-130547305
ID_2900180	HIST1H2BO	NM_003527.4	6	27861206-27861240:27861241-27861255
ID_4120544	GABBR1	NM_021903.1	6	29703558-29703607
ID_6580612	NUP43	NM_024647.4	6	150087211-150087260
ID_2760079	FOXC1	NM_001453.1	6	1557280-1557329
ID_6980132	LOC727805	XR_015132.1	6	58373371-58373407:58380522-58380534
ID_4830286	HS.413397	CA443138	6	134268136-134268185
ID_3940133	FAM46A	NM_017633.2	6	82516137-82516186
ID_4010097	FBXO5	NM_012177.2	6	153334023-153334072
ID_5420520	MDC1	NM_014641.1	6	30775730-30775779
ID_2100129	NEDD9	NM_182966.2	6	11309030-11309079
ID_2630546	FOXO3	NM_201559.2	6	109003182-109003231
ID_1240278	SLC39A7	NM_006979.1	6	33279811-33279860
ID_2360341	DPCR1	NM_080870.2	6	31029754-31029803
ID_4180521	TMEM63B	NM_018426.1	6	44122897-44122946
ID_3190253	BAG2	NM_004282.3	6	57049879-57049928
ID_7050612	TIAM2	NM_001010927.2	6	155578084-155578133
ID_4230136	TCP1	NM_030752.2	6	160199673-160199722
ID_1940047	AIF1	NM_001623.3	6	31583075-31583106:31583107-31583124
ID_4730609	KIF6	NM_145027.3	6	39412107-39412156
ID_6020681	C6ORF115	NM_021243.2	6	139364248-139364297
ID_6180414	PTP4A1	NM_003463.3	6	64292519-64292568
ID_1980551	LOC100132652	XR_038357.1	6	84732315-84732364
ID_430348	PLEKHG1	NM_001029884.1	6	151163395-151163444
ID_4670703	LOC221710	XM_927609.1	6	11243795-11243844
ID_1510270	SIRT5	NM_012241.2	6	13709105-13709154
ID_4230091	HNRPA2B1	NM_031243.1	7	26198324-26198373
ID_1240050	ING3	NM_198267.1	7	120378486-120378525:120380594-120380603
ID_7550707	ING3	NM_019071.2	7	120010522-120010571
ID_2340082	IFRD1	NM_001550.2	7	111903182-111903231
ID_6660196	SHFM1	NM_006304.1	7	96339149-96339198
ID_7100546	LRWD1	NM_152892.1	7	101900431-101900480
ID_1450056	CPA5	NM_080385.3	7	129795043-129795067:129795487-129795511
ID_1170154	ZNF3	NM_032924.3	7	99669121-99669170
ID_7380369	HS.303217	BI831437	7	80657530-80657579
ID_5420678	LOC100132119	XR_037415.1	7	51428022-51428071
ID_2320594	HS.571223	BX119501	7	138759275-138759324
ID_20110	CREB3L2	NM_194071.2	7	137560175-137560224
ID_7560452	AGK	NM_018238.2	7	140999899-140999948
ID_2000468	SRPK2	NM_182691.1	7	104909415-104909464
ID_6270634	TMEM120A	NM_031925.1	7	75454418-75454425:75454426-75454467
ID_5310709	LOC155100	NM_001029866.1	7	151774683-151774732
ID_3190743	NPSR1	NM_207173.1	7	34840544-34840593
ID_5490739	HNRNPA2B1	NM_031243.2	7	26230035-26230084
ID_150672	KLHL7	NM_001031710.1	7	23181453-23181502
ID_6060367	AHR	NM_001621.3	7	17349130-17349179
ID_1030239	SCRN1	NM_014766.3	7	29926550-29926599
ID_6560484	VPS41	NM_014396.2	7	38731719-38731768
ID_6200743	CNPY4	NM_152755.1	7	99560876-99560925
ID_5960095	HS.535028	AK026373	7	26196550-26196599
ID_4590632	C8ORF34	NM_052958.1	8	69513167-69513216
ID_5550280	HS.545422	AA484452	8	56078866-56078915
ID_4810520	TRIB1	NM_025195.2	8	126450442-126450491
ID_7400487	HS.563552	BE080562	8	56954182-56954182:56954184-56954232
ID_1690184	RNF19A	NM_183419.1	8	101391274-101391323
ID_2600528	IDO2	NM_194294.2	8	39873305-39873354
ID_6900703	ARHGEF10	NM_014629.2	8	1864136-1864185
ID_1570008	HS.545514	AW995179	8	17662290-17662339
ID_2260551	RAD21	NM_006265.1	8	117927527-117927576
ID_4490072	GFRA2	NM_001495.4	8	21604645-21604694
ID_4280025	HS.545426	AA682500	8	55491322-55491371
ID_5870608	PPP1R3B	NM_024607.2	8	9033458-9033507
ID_6650348	LAPTM4B	NM_018407.4	8	98863796-98863845
ID_6420333	C8ORF30B	XM_001126758.2	8	145411685-145411734
ID_7100367	HS.571502	CR603183	8	60195858-60195907
ID_4540386	LOC401442	XM_379543.4	8	678821-678870
ID_3780021	C8ORF83	NR_015339.1	8	93896500-93896549
ID_3940678	HS.369017	AL137321	8	61697864-61697913
ID_2490152	ENPP2	NM_001040092.1	8	120644414-120644434:120646244-120646272
ID_1710541	TMEM71	NM_144649.1	8	133791561-133791610
ID_3870411	ZNF782	NM_001001662.1	9	99579368-99579417
ID_5820121	UNC13B	NM_006377.3	9	35382402-35382451
ID_2490100	NIPSNAP3A	NM_015469.1	9	106556744-106556793
ID_540161	DNAJC25-GNG10	NM_004125.2	9	113433823-113433844:113468916-113468943
ID_4060358	ABCA1	NM_005502.2	9	107543500-107543549
ID_940286	ERP44	NM_015051.1	9	102742040-102742089
ID_510347	C9ORF72	NM_018325.1	9	27536906-27536955
ID_670725	HS.545648	BM984149	9	110743285-110743334
ID_7050674	LOC643596	XM_926900.1	9	139241675-139241677:139241794-139241840
ID_10356	SNORD36C	NR_000016.1	9	135207538-135207587
ID_240768	CORO2A	NM_052820.2	9	99926916-99926965
ID_150193	LOC728034	XM_001714057.1	9	42801642-42801691
ID_6280082	C9ORF164	NM_182635.1	9	91166609-91166658
ID_2260315	HS.572752	AA582474	9	107194839-107194888
ID_7160142	FREQ	NM_014286.2	9	132038546-132038595
ID_6250538	WDR85	NM_138778.2	9	140449737-140449786
ID_5310100	TDRD7	NM_014290.1	9	99298064-99298113
ID_2750446	SNORD36A	NR_002448.1	9	135207152-135207201
ID_4760091	CEP78	NM_032171.1	9	80071468-80071498:80071499-80071517
ID_5570142	CEP78	NM_001098802.1	9	80071280-80071329
ID_1300209	LOC100132352	XM_001720717.1	9	68116274-68116323
ID_5220392	MED27	NM_004269.2	9	134814856-134814861:134889724-134889767
ID_6980519	LOC441426	NM_001013727.1	9	43125932-43125981
ID_1990154	LOC728026	XM_001126659.2	9	96148601-96148650
ID_940341	LOC646932	XM_934060.1	9	35479536-35479585
ID_2640368	VAV2	NM_003371.2	9	135617048-135617097
ID_380561	NEBL	NM_006393.1	10	21110350-21110399
ID_3140603	SVIL	NM_003174.3	10	29812426-29812475
ID_6370441	CASP7	NM_033338.4	10	115470885-115470917:115471400-115471416
ID_5890358	HS.284464	BQ068637	10	89499450-89499468:89499471-89499473:89499475-89499502
ID_3390681	HS.538554	AI699581	10	28649512-28649561
ID_5560504	TIAL1	NM_003252.3	10	121334271-121334320
ID_4480674	NHLRC2	NM_198514.2	10	115644042-115644091
ID_1300471	TXNL2	NM_006541.1	10	131872430-131872479
ID_6200437	AP3M1	NM_207012.2	10	75881975-75882024
ID_1450523	ECD	NM_007265.1	10	74584065-74584114
ID_5890368	LOC653377	XM_929420.1	10	70062306-70062355
ID_6760364	LCOR	NM_032440.2	10	98707654-98707703
ID_6350348	BUB3	NM_001007793.1	10	124912303-124912334:124914553-124914562:124914563-124914570
ID_4890128	LOC283340	XM_932919.1	10	98487297-98487346
ID_6510274	CDH23	NM_022124.3	10	73245477-73245526
ID_2690092	HS.105575	BX538256	10	120055646-120055695
ID_6620056	C10ORF61	NM_001013840.1	10	97413441-97413490
ID_3930427	HS.555126	CR743533	10	124183905-124183954
ID_450674	C10ORF128	XM_931112.2	10	50044923-50044972
ID_5420059	LOC653234	XR_016668.1	10	45494450-45494494:45494864-45494868
ID_1050706	CDC2	NM_001786.2	10	62221918-62221967
ID_7570619	CHCHD1	NM_203298.1	10	75212178-75212205:75212838-75212859
ID_6840307	LOC644313	XM_927482.1	10	51205331-51205380
ID_4040097	KLF6	NM_001300.4	10	3811452-3811501
ID_610482	SVIL	NM_003174.3	10	30024716-30024730:30064686-30064720
ID_5290315	HS.549783	H29490	10	10544640-10544682:10544685-10544691
ID_5490020	HS.26010	AK126153	10	3160982-3161031
ID_5900735	ANXA11	NM_001157.2	10	81918738-81918787
ID_430044	DCLRE1C	NM_001033858.1	10	14989428-14989477
ID_1170176	CAMK2G	NM_172172.1	10	75243013-75243062
ID_4230020	HS.460114	BM678784	10	3866297-3866346
ID_4010154	HS.539005	AJ131607	11	27885862-27885911
ID_1170438	MARK2	NM_001039468.1	11	63433412-63433433:63433474-63433501
ID_770326	LDHA	NM_001135239.1	11	18428852-18428901
ID_3930187	LOC729196	XM_001129638.1	11	67239969-67240018
ID_6270112	C11ORF17	NM_182901.2	11	8898065-8898114
ID_870670	MICALCL	NM_032867.2	11	12315269-12315318
ID_1820279	TSPAN18	NM_130783.3	11	44909223-44909272
ID_840689	MS4A14	NM_032597.3	11	59941321-59941370
ID_360544	MUC2	NM_002457.2	11	1097341-1097365:1097689-1097713
ID_7210154	BIRC3	NM_001165.3	11	101700076-101700125
ID_2710424	TBRG1	NM_032811.1	11	124008525-124008574
ID_5550746	TIRAP	NM_052887.2	11	125672297-125672346
ID_4150341	EED	NM_152991.1	11	85667019-85667068
ID_6660010	SNORD31	NR_002560.1	11	62620815-62620864
ID_7100743	KCTD21	NM_001029859.1	11	77882620-77882669
ID_5080100	ZNF408	NM_024741.1	11	46683788-46683837
ID_7510735	LOC645015	XM_928077.2	11	67312494-67312530:67314089-67314101
ID_4810554	HS.148257	BX100265	11	68978464-68978513
ID_4150408	P2RY2	NM_002564.2	11	72624553-72624602
ID_3440343	B3GAT1	NM_018644.3	11	134248868-134248917
ID_1400736	HS.568951	BU561024	11	58021852-58021901
ID_1580465	AMICA1	NM_153206.1	11	117570158-117570207
ID_5700017	KBTBD4	NM_018095.3	11	47550971-47551020
ID_620767	MRPL49	NM_004927.2	11	64651056-64651105
ID_2360296	HS.270778	AK123661	11	133650564-133650613
ID_2350019	FEZ1	NM_022549.2	11	125358241-125358290
ID_6400176	IRF7	NM_004029.2	11	612640-612644:612645-612689
ID_1430538	HS.538798	AA759151	11	104103598-104103647
ID_7100594	FBXO3	NM_033406.2	11	33768497-33768546
ID_5860376	BAD	NM_032989.1	11	63794211-63794256:63794257-63794260
ID_4210253	PTPRJ	NM_002843.2	11	48145930-48145979
ID_3830433	HS.572130	BX096301	11	65295236-65295285
ID_4670121	ZFPL1	NM_006782.3	11	64612248-64612297
ID_6940768	MYBPC3	NM_000256.2	11	47309662-47309711
ID_4150091	CPT1A	NM_001031847.1	11	68278801-68278850
ID_650300	CCDC86	NM_024098.1	11	60374905-60374954
ID_5420575	SLC3A2	NM_001013251.1	11	62412670-62412719
ID_7650682	RASGRP2	NM_005825.2	11	64268067-64268116
ID_10209	HNRNPA1	NM_031157.2	12	52960764-52960813
ID_2680189	LAG3	NM_002286.4	12	6757348-6757348:6757671-6757719
ID_450414	PPM1H	NM_020700.1	12	63038036-63038085
ID_4540364	SMAGP	NM_001031628.1	12	51639760-51639809
ID_1260349	HS.539508	AI242955	12	7157253-7157302
ID_7330138	CSAD	NM_015989.3	12	51838507-51838556
ID_4280482	DRAM1	NM_018370.2	12	100841204-100841253
ID_1090546	PPTC7	NM_139283.1	12	110972261-110972310
ID_4670273	SCARNA12	NR_003010.1	12	7076686-7076735
ID_2680273	R3HDM2	NM_014925.2	12	55934004-55934053
ID_1740504	MCRS1	NM_006337.3	12	49952148-49952197
ID_1410603	RAB3IP	NM_001024647.2	12	68459110-68459159
ID_270692	LOC643668	XR_016986.1	12	18737391-18737440
ID_3390594	KLRD1	NM_002262.2	12	10353263-10353312
ID_6250092	DTX3	NM_178502.2	12	56289549-56289598
ID_3890632	DNM1L	NM_012063.1	12	32786901-32786949:32787555-32787555
ID_1070487	KLRC3	NM_002261.2	12	10570966-10571015
ID_7200575	ATF1	NM_005171.3	12	49499981-49500030
ID_2140066	PRKAG1	NM_212461.1	12	49396593-49396642
ID_730687	TCHP	NM_032300.2	12	108839383-108839432
ID_6590707	MPHOSPH9	NM_022782.2	12	123645354-123645396:123645683-123645689
ID_7100072	PFKM	NM_000289.3	12	46825963-46826012
ID_2710309	ELA1	NM_001971.4	12	50008599-50008627:50008628-50008645:50009735-50009737
ID_4180725	NR2C1	NM_003297.1	12	93958502-93958504:93966975-93967021
ID_2360164	KLRC2	NM_002260.3	12	10583362-10583411
ID_3440400	TMCC3	NM_020698.1	12	93486339-93486388
ID_1940326	CSRNP2	NM_030809.1	12	51455555-51455604
ID_2350735	SETD8	NM_020382.3	12	122459624-122459673
ID_2230678	ACACB	NM_001093.3	12	108190342-108190391
ID_2120095	HS.572246	BE220010	13	20715196-20715245
ID_5080056	HS.225887	BQ709011	13	36304407-36304456
ID_1090367	BIVM	NM_017693.2	13	102291553-102291602
ID_7550452	MRP63	NM_024026.4	13	20650964-20651013
ID_1440452	LOC88523	NM_033111.2	13	31905007-31905056
ID_4210358	ALG11	NM_001004127.1	13	51496752-51496801
ID_5050431	DCLK1	NM_004734.2	13	35243817-35243866
ID_2230059	NAT12	NM_001011713.1	14	56946829-56946878
ID_130291	SLC24A4	NM_153648.2	14	91858679-91858728
ID_6840753	SPTLC2	NM_004863.2	14	77973351-77973400
ID_50743	C14ORF184	NM_001080113.2	14	92039751-92039800
ID_6370615	TGM1	NM_000359.2	14	24718457-24718506
ID_1170326	POLE2	NM_002692.2	14	50117090-50117139
ID_5890468	C14ORF43	NM_194278.3	14	74182648-74182697
ID_5360129	HEATR5A	NM_015473.2	14	31771605-31771654
ID_7150132	PNN	NM_002687.3	14	38720712-38720761
ID_1780020	ALKBH1	NM_006020.2	14	78161174-78161223
ID_6560326	CDH24	NM_022478.2	14	22591080-22591129
ID_380379	KIAA1737	NM_033426.2	14	76652976-76653025
ID_2070025	SAV1	NM_021818.2	14	51100915-51100964
ID_4730148	KTN1	NM_004986.2	14	55216101-55216150
ID_3940703	RORA	NM_002943.2	15	58579390-58579439
ID_4850133	SNRPN	NM_022806.2	15	22764261-22764310
ID_2480279	CHRNB4	NM_000750.3	15	78916735-78916784
ID_540762	NDNL2	NM_138704.2	15	29560902-29560951
ID_6620494	SLTM	NM_024755.2	15	59192084-59192133
ID_5570575	C15ORF57	NM_001080791.1	15	40845921-40845970
ID_7200431	GABPB2	NM_016655.3	15	48369074-48369123
ID_1450678	RPAP1	NM_015540.2	15	41809626-41809675
ID_4120689	FES	NM_002005.2	15	89239835-89239884
ID_2650348	C15ORF44	NM_030800.1	15	65883941-65883990
ID_2480280	SORD	NM_003104.3	15	43154104-43154153
ID_4900440	CIB1	NM_006384.2	15	88574504-88574553
ID_2690561	RPLP1	NM_001003.2	15	67534876-67534900:67534901-67534925
ID_4180059	ATPBD4	NM_080650.2	15	33450913-33450962
ID_2970685	CLK3	NM_003992.2	15	72701554-72701603
ID_4900035	HS.269535	AA699533	15	93312451-93312500
ID_5670121	GALK2	NM_001001556.1	15	47235423-47235472
ID_2140326	TMOD3	NM_014547.3	15	49988848-49988897
ID_6110092	LOC283711	XR_000955.1	15	29483831-29483880
ID_3190445	UBE2I	NM_194259.1	16	1302506-1302555
ID_3130541	CCNF	NM_001761.1	16	2448700-2448749
ID_7000703	POLR3K	NM_016310.2	16	97262-97311
ID_4490575	HS.534913	CR619250	16	31943090-31943139
ID_3460692	CYLD	NM_015247.1	16	49389457-49389506
ID_4850440	HEATR3	NM_182922.2	16	48693699-48693748
ID_2340128	PKD1L2	NM_001076780.1	16	81204619-81204668
ID_2100215	MAF	NM_001031804.1	16	78186240-78186289
ID_1010575	C16ORF87	NM_001001436.2	16	46836673-46836722
ID_5550576	LRRC29	NM_001004055.1	16	67241132-67241181
ID_6020746	CMTM3	NM_001048251.1	16	65204490-65204539
ID_4560242	DDX19B	NM_001014449.1	16	68915998-68916047
ID_5570338	HEATR3	NM_182922.2	16	48696584-48696633
ID_5270747	HSDL1	NM_031463.3	16	82713860-82713909
ID_540025	IL4R	NM_001008699.1	16	27273891-27273940
ID_7560731	SNORA64	NR_002326.1	16	2012976-2013025
ID_2940291	QPRT	NM_014298.3	16	29616374-29616423
ID_5820360	IMAA	NR_002594.1	16	21529234-21529283
ID_4860563	NDUFAB1	NM_005003.2	16	23592435-23592484
ID_1410653	TERF2IP	NM_018975.2	16	74248483-74248532
ID_1660044	LOC100190986	NR_024456.1	16	21443660-21443709
ID_2370070	RUNDC2C	NR_002939.2	16	29303172-29303197:29313608-29313631
ID_940369	LOC100129637	NR_024488.1	16	87732156-87732205
ID_240750	TELO2	NM_016111.2	16	1500393-1500442
ID_110719	SLC16A3	NM_004207.2	17	77790597-77790646
ID_6900091	IKZF3	NM_183228.1	17	37921228-37921277
ID_6480184	LSMD1	NM_032356.3	17	7760432-7760481
ID_6420164	ST6GALNAC2	NM_006456.1	17	72073145-72073194
ID_7150647	SCRN2	NM_138355.2	17	43270334-43270367:43270635-43270650
ID_5670537	TBC1D3I	XM_001713609.1	17	152396-152445
ID_6250465	XYLT2	NM_022167.2	17	45793366-45793415
ID_6380411	IKZF3	NM_012481.3	17	37921729-37921778
ID_1690053	TTYH2	NM_032646.5	17	69769425-69769474
ID_6180154	MRPL10	NM_145255.2	17	45900999-45901048
ID_3520730	TOM1L2	NM_001082968.1	17	17750662-17750711
ID_3120091	CD300C	NM_006678.3	17	72537362-72537411
ID_2600288	GOSR2	NM_004287.3	17	42367443-42367492
ID_3520601	MPO	NM_000250.1	17	56347641-56347690
ID_6200242	NLK	NM_016231.4	17	23547329-23547378
ID_5360093	SECTM1	NM_003004.2	17	80278905-80278954
ID_1190300	MAPK7	NM_139032.1	17	19226755-19226804
ID_5860411	TUBG1	NM_001070.3	17	38020497-38020546
ID_70767	BAIAP2	NM_006340.1	17	76704270-76704319
ID_3940414	SFRS2	NM_003016.3	17	74730507-74730556
ID_3370725	RHBDL3	NM_138328.2	17	27675599-27675648
ID_1470711	TRPV1	NM_080706.3	17	3495777-3495826
ID_5900435	TAOK1	NM_020791.1	17	24895361-24895410
ID_4780086	CRK	NM_016823.2	17	1325938-1325987
ID_2120152	SLC4A1	NM_000342.2	17	39682702-39682751
ID_1070470	HS.513971	AK091337	17	17036331-17036380
ID_2940072	C17ORF93	NR_024103.1	17	46800555-46800604
ID_840274	LOC100132011	XM_001714758.1	17	71141763-71141807:71142260-71142264
ID_6940682	NF1	NM_001042492.1	17	26711816-26711847:26725157-26725174
ID_4040739	LOXHD1	NM_144612.4	18	42352161-42352210
ID_3060291	SLC39A6	NM_012319.2	18	31943453-31943502
ID_4730014	TXNL4A	NM_006701.2	18	77733138-77733187
ID_6040743	ZADH2	NM_175907.3	18	71039664-71039713
ID_1570273	NEDD4L	NM_015277.3	18	54216018-54216067
ID_6380465	SS18	NM_005637.2	18	23596288-23596337
ID_4900609	C18ORF55	NM_014177.1	18	69976450-69976491:69976591-69976598
ID_2450382	TNPO2	NM_013433.3	19	12671044-12671093
ID_1850201	C19ORF46	NM_001039876.1	19	41186103-41186152
ID_4730356	C19ORF31	NM_001014373.1	19	4858744-4858793
ID_1190707	PRPF31	NM_015629.2	19	59326628-59326675:59326676-59326677
ID_10162	HS.565248	CD558651	19	36017453-36017502
ID_730554	ICAM4	NM_001544.2	19	10259684-10259733
ID_2490674	C19ORF39	NM_175871.2	19	11348322-11348371
ID_650528	ZNF772	NM_001024596.1	19	62673029-62673078
ID_7160154	F2RL3	NM_003950.1	19	16870380-16870429
ID_7570008	ETHE1	NM_014297.3	19	48702772-48702821
ID_1470187	ZNF227	NM_182490.1	19	44741040-44741089
ID_6040647	HSH2D	NM_032855.2	19	16129952-16130001
ID_4760424	EIF3K	NM_013234.2	19	39123314-39123318:39125633-39125677
ID_5670739	AZU1	NM_001700.3	19	781858-781907
ID_5310465	MRPS12	NM_033362.2	19	39423437-39423486
ID_5700753	CEACAM1	NM_001024912.1	19	47703395-47703444
ID_6650278	KCNK6	NM_004823.1	19	38819098-38819147
ID_1710279	GZMM	NM_005317.2	19	500075-500124
ID_2370270	ARRDC5	NM_001080523.1	19	4891047-4891057:4891058-4891096
ID_630767	ZNF626	NM_145297.3	19	20828217-20828254:20828490-20828501
ID_3870603	ZSWIM4	NM_023072.1	19	13803473-13803522
ID_7550445	CXCL17	NM_198477.1	19	47624747-47624796
ID_3460669	PRMT1	NM_198318.1	19	54880034-54880083
ID_770592	TNFSF14	NM_003807.2	19	6669871-6669920
ID_7320377	LOC284422	XM_209196.5	19	3425613-3425662
ID_2750465	C19ORF61	NM_019108.2	19	48929362-48929411
ID_2480180	NXNL1	NM_138454.1	19	17566256-17566305
ID_4150014	CEACAM1	NM_001024912.1	19	47703460-47703509
ID_360709	ZNF160	NM_033288.2	19	58261389-58261438
ID_830152	FCER2	NM_002002.3	19	7659893-7659942
ID_840673	ZNF383	NM_152604.1	19	37734257-37734306
ID_4780524	ZNF274	NM_016324.2	19	58724300-58724349
ID_1740711	MEF2B	NM_005919.1	19	19118426-19118457:19118551-19118568
ID_5550601	CCDC61	NM_001080402.1	19	46511499-46511548
ID_1780097	CRTC1	NM_015321.2	19	18749265-18749314
ID_510673	CDS2	NM_003818.2	20	5119285-5119334
ID_4880014	TCEA2	NM_198723.1	20	62174020-62174069
ID_4260674	PAK7	NM_020341.2	20	9713100-9713149
ID_6900079	PCNA	NM_182649.1	20	5095941-5095990
ID_1850343	MYBL2	NM_002466.2	20	41778162-41778211
ID_6400402	FAM110A	NM_001042353.1	20	774496-774545
ID_5220377	ACSS1	NM_032501.2	20	24987104-24987153
ID_5560465	NOP56	NM_006392.2	20	2586638-2586687
ID_5690564	HS.533945	BU564425	20	37024011-37024060
ID_3370138	CD40	NM_152854.2	20	44191720-44191769
ID_1440754	OPRL1	NM_000913.3	20	62202326-62202375
ID_3780017	SIRPB1	NM_006065.1	20	1492391-1492440
ID_3460474	ASIP	NM_001672.2	20	32320736-32320785
ID_1450452	TTPAL	NM_024331.3	20	42556374-42556423
ID_4540327	RRBP1	NM_001042576.1	20	17660655-17660704
ID_510228	IDH3B	NM_174856.1	20	2639111-2639160
ID_4230327	STK35	NM_080836.2	20	2076623-2076672
ID_4560554	C20ORF24	NM_018840.2	20	34673983-34674032
ID_4220605	ETS2	NM_005239.4	21	39118265-39118314
ID_4010370	HS.473425	AY063452	21	18081286-18081335
ID_1820132	C21ORF37	NM_001005521.1	21	17743089-17743097:17743098-17743138
ID_2230731	BACE2	NM_138992.1	21	41570234-41570283
ID_5810332	TMEM1	NM_001001723.1	21	44300136-44300185
ID_7570484	TFF3	NM_003226.2	21	43732173-43732222
ID_7000735	RANBP1	NM_002882.2	22	18489797-18489846
ID_130241	SMARCB1	NM_001007468.1	22	22497592-22497602:22505759-22505797
ID_4230243	NHP2L1	NM_001003796.1	22	42084818-42084867
ID_5810301	ARVCF	NM_001670.1	22	19957707-19957756
ID_6280086	LGALS2	NM_006498.2	22	37966606-37966655
ID_6370470	APOL1	NM_145343.1	22	34979923-34979954:34979955-34979972
ID_6420500	MGAT3	NM_002409.4	22	38217933-38217982
ID_3180682	BCR	NM_004327.3	22	21987789-21987838
ID_1430138	MAFF	NM_012323.2	22	36941923-36941972
ID_3800561	LOC646123	XM_933424.1	22	23989612-23989658:23990164-23990166
ID_5670671	LOC339674	XM_934917.2	22	40683774-40683823
ID_7200452	BCL2L13	NM_015367.2	22	16591643-16591692
All positions are from de Genome Build 37
