# Supplementary material for: Weighted gene co-expression network analysis to explain the relationship between plasma total carotenoids and lipid profile
Source: Genes Nutr. 2019 May 8;14:16. doi: 10.1186/s12263-019-0639-5 (PMC6505263; doi:10.1186/s12263-019-0639-5)
Supplement: Supplementary file 3 — Table S3. Functional enrichment analysis in the brown module using GO and Reactome databases (XLSX 15 kb) [file 12263_2019_639_MOESM3_ESM.xlsx]

## Sheet: Feuil1
Additional Table 3. Functional enrichment analysis in the brown module using Gene Ontology and Reactome databases
Term	Database	ID	Input number	Background number	P-Value	Corrected P-Value
Intrinsic Pathway for Apoptosis	Reactome	R-HSA-109606	2	42	0.00104779	0.0371877
cellular process	Gene Ontology	GO:0009987	31	14647	2.85775e-06	0.00287879
primary metabolic process	Gene Ontology	GO:0044238	25	9824	3.17659e-06	0.00287879
macromolecule metabolic process	Gene Ontology	GO:0043170	23	8738	6.47736e-06	0.00343039
organic substance metabolic process	Gene Ontology	GO:0071704	25	10277	7.57052e-06	0.00343039
metabolic process	Gene Ontology	GO:0008152	25	10642	1.46729e-05	0.00399644
binding	Gene Ontology	GO:0005488	29	13918	1.51538e-05	0.00399644
cell part	Gene Ontology	GO:0044464	31	15776	1.6968e-05	0.00399644
cell	Gene Ontology	GO:0005623	31	15802	1.76395e-05	0.00399644
cellular macromolecule metabolic process	Gene Ontology	GO:0044260	21	8101	2.92353e-05	0.0053938
organelle	Gene Ontology	GO:0043226	27	12692	3.14216e-05	0.0053938
biological regulation	Gene Ontology	GO:0065007	25	11110	3.27348e-05	0.0053938
regulation of primary metabolic process	Gene Ontology	GO:0080090	17	5629	3.87362e-05	0.00585079
regulation of cellular metabolic process	Gene Ontology	GO:0031323	17	5685	4.40588e-05	0.00614281
cellular metabolic process	Gene Ontology	GO:0044237	23	9846	5.10516e-05	0.00660936
single-organism cellular process	Gene Ontology	GO:0044763	25	11494	6.099e-05	0.00736963
regulation of cellular process	Gene Ontology	GO:0050794	23	9997	6.59209e-05	0.0074676
regulation of metabolic process	Gene Ontology	GO:0019222	17	5989	8.61142e-05	0.00891897
negative regulation of response to stimulus	Gene Ontology	GO:0048585	8	1355	9.23394e-05	0.00904677
membrane-bounded organelle	Gene Ontology	GO:0043227	25	11806	9.88653e-05	0.00915906
response to stimulus	Gene Ontology	GO:0050896	20	8081	0.000103592	0.00915906
regulation of biological process	Gene Ontology	GO:0050789	23	10509	0.000150521	0.0120042
regulation of macromolecule metabolic process	Gene Ontology	GO:0060255	16	5638	0.000154865	0.0120042
intracellular	Gene Ontology	GO:0005622	27	13775	0.00015564	0.0120042
intrinsic apoptotic signaling pathway in response to DNA damage	Gene Ontology	GO:0008630	3	103	0.000209646	0.0151993
protein metabolic process	Gene Ontology	GO:0019538	15	5191	0.000223331	0.0155688
regulation of response to stimulus	Gene Ontology	GO:0048583	12	3560	0.000291353	0.0192028
intracellular part	Gene Ontology	GO:0044424	26	13428	0.000308105	0.0195944
single-organism process	Gene Ontology	GO:0044699	25	12728	0.000369506	0.0227027
transcriptional activator activity, RNA polymerase II transcription regulatory region sequence-specific binding	Gene Ontology	GO:0001228	4	318	0.000404541	0.0239562
cytoplasm	Gene Ontology	GO:0005737	22	10469	0.000449355	0.0239562
regulation of signal transduction	Gene Ontology	GO:0009966	10	2663	0.000452513	0.0239562
signal transduction	Gene Ontology	GO:0007165	15	5542	0.000459045	0.0239562
cation transmembrane transporter activity	Gene Ontology	GO:0008324	5	596	0.000462602	0.0239562
positive regulation of cellular metabolic process	Gene Ontology	GO:0031325	10	2759	0.000597492	0.0294311
intracellular membrane-bounded organelle	Gene Ontology	GO:0043231	22	10674	0.0006008	0.0294311
gene expression	Gene Ontology	GO:0010467	14	5182	0.000781035	0.0362938
intracellular organelle	Gene Ontology	GO:0043229	23	11680	0.00080219	0.0362938
divalent inorganic cation transmembrane transporter activity	Gene Ontology	GO:0072509	3	165	0.000805141	0.0362938
cytoplasmic part	Gene Ontology	GO:0044444	18	7901	0.000820991	0.0362938
regulation of transcription, DNA-templated	Gene Ontology	GO:0006355	11	3490	0.000973556	0.0371877
regulation of cell communication	Gene Ontology	GO:0010646	10	2955	0.00101562	0.0371877
regulation of nucleic acid-templated transcription	Gene Ontology	GO:1903506	11	3509	0.00101812	0.0371877
single organism signaling	Gene Ontology	GO:0044700	15	5972	0.00102048	0.0371877
signaling	Gene Ontology	GO:0023052	15	5978	0.00103131	0.0371877
positive regulation of metabolic process	Gene Ontology	GO:0009893	10	2962	0.00103416	0.0371877
regulation of protein metabolic process	Gene Ontology	GO:0051246	9	2443	0.00105039	0.0371877
metal ion transmembrane transporter activity	Gene Ontology	GO:0046873	4	412	0.0010517	0.0371877
regulation of RNA biosynthetic process	Gene Ontology	GO:2001141	11	3527	0.0010619	0.0371877
cell communication	Gene Ontology	GO:0007154	15	6000	0.00107185	0.0371877
negative regulation of signal transduction	Gene Ontology	GO:0009968	6	1086	0.00107716	0.0371877
regulation of signaling	Gene Ontology	GO:0023051	10	3006	0.00115725	0.0391532
regulation of cellular biosynthetic process	Gene Ontology	GO:0031326	12	4157	0.0011773	0.0391532
organelle part	Gene Ontology	GO:0044422	18	8165	0.00122651	0.039765
regulation of epidermal cell differentiation	Gene Ontology	GO:0045604	2	46	0.00124596	0.039765
cellular macromolecule biosynthetic process	Gene Ontology	GO:0034645	13	4820	0.00130511	0.039765
regulation of gene expression	Gene Ontology	GO:0010468	12	4211	0.00131778	0.039765
regulation of biosynthetic process	Gene Ontology	GO:0009889	12	4212	0.00132051	0.039765
nucleus	Gene Ontology	GO:0005634	16	6803	0.00132733	0.039765
regulation of RNA metabolic process	Gene Ontology	GO:0051252	11	3637	0.001365	0.0402287
transcription, DNA-templated	Gene Ontology	GO:0006351	11	3648	0.00139891	0.0405685
nucleic acid-templated transcription	Gene Ontology	GO:0097659	11	3662	0.00144308	0.0411904
ion transmembrane transporter activity	Gene Ontology	GO:0015075	5	793	0.00163941	0.0436416
nucleobase-containing compound metabolic process	Gene Ontology	GO:0006139	14	5592	0.00165917	0.0436416
negative regulation of cell communication	Gene Ontology	GO:0010648	6	1190	0.00171283	0.0436416
negative regulation of signaling	Gene Ontology	GO:0023057	6	1194	0.00174198	0.0436416
nucleic acid metabolic process	Gene Ontology	GO:0090304	13	4975	0.00174701	0.0436416
intracellular organelle lumen	Gene Ontology	GO:0070013	12	4356	0.00176625	0.0436416
macromolecule biosynthetic process	Gene Ontology	GO:0009059	13	4981	0.00176637	0.0436416
membrane-enclosed lumen	Gene Ontology	GO:0031974	12	4357	0.00176974	0.0436416
organelle lumen	Gene Ontology	GO:0043233	12	4357	0.00176974	0.0436416
RNA biosynthetic process	Gene Ontology	GO:0032774	11	3783	0.00187539	0.045626
regulation of multicellular organismal development	Gene Ontology	GO:2000026	7	1666	0.00195478	0.0469277
heterocycle metabolic process	Gene Ontology	GO:0046483	14	5717	0.00205459	0.048679
Statistical test method: hypergeometric test / Fisher's exact test. Corrected P-value using FDR correction method (Benjamini and Hochberg)
