# Supplementary material for: Weighted gene co-expression network analysis to explain the relationship between plasma total carotenoids and lipid profile
Source: Genes Nutr. 2019 May 8;14:16. doi: 10.1186/s12263-019-0639-5 (PMC6505263; doi:10.1186/s12263-019-0639-5)
Supplement: Supplementary file 4 — Table S4. Functional enrichment analysis in blue module using Gene Ontology and Reactome databases. (XLSX 28 kb) [file 12263_2019_639_MOESM4_ESM.xlsx]

## Sheet: Feuil1
Additional Table 4. Functional enrichment analysis in blue module using Gene Ontology and Reactome databases
Term	Database	ID	Input number	Background number	P-Value	Corrected P-Value
mRNA Splicing - Major Pathway	Reactome	R-HSA-72163	7	177	5.79778e-07	2.2534e-05
mRNA Splicing	Reactome	R-HSA-72172	7	185	7.71562e-07	2.97675e-05
Processing of Capped Intron-Containing Pre-mRNA	Reactome	R-HSA-72203	7	231	3.21516e-06	0.000108838
Gene Expression	Reactome	R-HSA-74160	15	1719	4.43261e-05	0.00112903
FGFR2 alternative splicing	Reactome	R-HSA-6803529	3	26	5.99901e-05	0.00148588
cell part	Gene Ontology	GO:0044464	88	15776	4.88086e-21	5.60803e-18
cell	Gene Ontology	GO:0005623	88	15802	5.54466e-21	5.60803e-18
intracellular part	Gene Ontology	GO:0044424	82	13428	6.41284e-21	5.60803e-18
intracellular	Gene Ontology	GO:0005622	82	13775	3.8799e-20	2.54473e-17
protein binding	Gene Ontology	GO:0005515	72	10621	2.1914e-19	1.14983e-16
organelle	Gene Ontology	GO:0043226	78	12692	2.83974e-19	1.24168e-16
membrane-bounded organelle	Gene Ontology	GO:0043227	75	11806	6.47397e-19	2.42635e-16
binding	Gene Ontology	GO:0005488	80	13918	3.35706e-18	1.1009e-15
organic substance metabolic process	Gene Ontology	GO:0071704	68	10277	3.56707e-17	1.0398e-14
metabolic process	Gene Ontology	GO:0008152	69	10642	4.65565e-17	1.22141e-14
primary metabolic process	Gene Ontology	GO:0044238	66	9824	8.70149e-17	2.07531e-14
cellular process	Gene Ontology	GO:0009987	80	14647	1.00764e-16	2.20294e-14
intracellular organelle	Gene Ontology	GO:0043229	71	11680	3.3292e-16	6.71857e-14
macromolecule metabolic process	Gene Ontology	GO:0043170	61	8738	7.80727e-16	1.46303e-13
intracellular membrane-bounded organelle	Gene Ontology	GO:0043231	67	10674	1.45535e-15	2.5454e-13
nucleus	Gene Ontology	GO:0005634	53	6803	3.46337e-15	5.67884e-13
cytoplasm	Gene Ontology	GO:0005737	65	10469	1.21204e-14	1.87046e-12
intracellular organelle part	Gene Ontology	GO:0044446	56	7986	3.16001e-14	4.60572e-12
cellular metabolic process	Gene Ontology	GO:0044237	62	9846	5.48785e-14	7.57757e-12
cellular macromolecule metabolic process	Gene Ontology	GO:0044260	56	8101	5.92542e-14	7.77267e-12
cellular nitrogen compound metabolic process	Gene Ontology	GO:0034641	49	6259	6.81558e-14	8.51461e-12
organelle part	Gene Ontology	GO:0044422	56	8165	8.36452e-14	9.97469e-12
nitrogen compound metabolic process	Gene Ontology	GO:0006807	50	6685	1.89661e-13	2.16337e-11
heterocycle metabolic process	Gene Ontology	GO:0046483	46	5717	2.454e-13	2.68253e-11
cellular aromatic compound metabolic process	Gene Ontology	GO:0006725	46	5765	3.32511e-13	3.48937e-11
nucleobase-containing compound metabolic process	Gene Ontology	GO:0006139	45	5592	5.23447e-13	5.28178e-11
organic cyclic compound metabolic process	Gene Ontology	GO:1901360	46	5932	9.33052e-13	9.06615e-11
organic cyclic compound binding	Gene Ontology	GO:0097159	45	5780	1.68152e-12	1.57552e-10
heterocyclic compound binding	Gene Ontology	GO:1901363	44	5701	4.66308e-12	4.08182e-10
nucleic acid metabolic process	Gene Ontology	GO:0090304	41	4975	4.6676e-12	4.08182e-10
nuclear part	Gene Ontology	GO:0044428	36	3872	5.56909e-12	4.71306e-10
gene expression	Gene Ontology	GO:0010467	39	5182	3.04715e-10	2.49819e-08
RNA metabolic process	Gene Ontology	GO:0016070	36	4485	3.50094e-10	2.78324e-08
nucleic acid binding	Gene Ontology	GO:0003676	33	3893	6.43599e-10	4.74997e-08
intracellular organelle lumen	Gene Ontology	GO:0070013	35	4356	6.65808e-10	4.74997e-08
membrane-enclosed lumen	Gene Ontology	GO:0031974	35	4357	6.69902e-10	4.74997e-08
organelle lumen	Gene Ontology	GO:0043233	35	4357	6.69902e-10	4.74997e-08
ribonucleoprotein complex	Gene Ontology	GO:1990904	15	723	9.28942e-10	6.24892e-08
intracellular ribonucleoprotein complex	Gene Ontology	GO:0030529	15	723	9.28942e-10	6.24892e-08
nuclear lumen	Gene Ontology	GO:0031981	31	3510	9.54796e-10	6.26227e-08
macromolecular complex	Gene Ontology	GO:0032991	35	4606	2.9146e-09	1.86499e-07
single-organism cellular process	Gene Ontology	GO:0044763	59	11494	3.18625e-09	1.99027e-07
RNA binding	Gene Ontology	GO:0003723	20	1590	5.92633e-09	3.61575e-07
nucleoplasm	Gene Ontology	GO:0005654	27	2949	7.42667e-09	4.42815e-07
poly(A) RNA binding	Gene Ontology	GO:0044822	17	1175	1.29605e-08	7.45743e-07
RNA processing	Gene Ontology	GO:0006396	15	884	1.30757e-08	7.45743e-07
regulation of cellular process	Gene Ontology	GO:0050794	53	9997	1.52628e-08	8.51956e-07
single-organism process	Gene Ontology	GO:0044699	61	12728	2.1521e-08	1.17626e-06
regulation of biological process	Gene Ontology	GO:0050789	54	10509	3.04834e-08	1.63211e-06
intracellular non-membrane-bounded organelle	Gene Ontology	GO:0043232	29	3816	1.05581e-07	5.33657e-06
non-membrane-bounded organelle	Gene Ontology	GO:0043228	29	3816	1.05581e-07	5.33657e-06
cellular nitrogen compound biosynthetic process	Gene Ontology	GO:0044271	33	4795	1.07797e-07	5.33657e-06
mRNA splicing, via spliceosome	Gene Ontology	GO:0000398	9	294	1.09844e-07	5.33657e-06
RNA splicing, via transesterification reactions with bulged adenosine as nucleophile	Gene Ontology	GO:0000377	9	294	1.09844e-07	5.33657e-06
RNA splicing	Gene Ontology	GO:0008380	10	395	1.17145e-07	5.58783e-06
RNA splicing, via transesterification reactions	Gene Ontology	GO:0000375	9	298	1.22741e-07	5.75022e-06
regulation of primary metabolic process	Gene Ontology	GO:0080090	36	5629	1.41336e-07	6.50517e-06
regulation of macromolecule metabolic process	Gene Ontology	GO:0060255	36	5638	1.47131e-07	6.65514e-06
mRNA metabolic process	Gene Ontology	GO:0016071	12	644	1.5554e-07	6.91627e-06
regulation of cellular metabolic process	Gene Ontology	GO:0031323	36	5685	1.81206e-07	7.92323e-06
regulation of metabolic process	Gene Ontology	GO:0019222	37	5989	2.1099e-07	9.07428e-06
biological regulation	Gene Ontology	GO:0065007	54	11110	2.2426e-07	9.48944e-06
macromolecule biosynthetic process	Gene Ontology	GO:0009059	33	4981	2.62599e-07	1.09354e-05
cellular macromolecule biosynthetic process	Gene Ontology	GO:0034645	32	4820	4.09981e-07	1.6806e-05
mRNA processing	Gene Ontology	GO:0006397	10	460	4.58394e-07	1.85015e-05
cytoplasmic part	Gene Ontology	GO:0044444	43	7901	4.76463e-07	1.89394e-05
spliceosomal complex	Gene Ontology	GO:0005681	7	173	5.00047e-07	1.95802e-05
positive regulation of biological process	Gene Ontology	GO:0048518	32	5067	1.2415e-06	4.72041e-05
positive regulation of cellular process	Gene Ontology	GO:0048522	30	4559	1.30071e-06	4.87488e-05
protein stabilization	Gene Ontology	GO:0050821	6	129	1.55895e-06	5.76042e-05
organic substance biosynthetic process	Gene Ontology	GO:1901576	35	5991	1.97788e-06	7.20689e-05
nucleotide binding	Gene Ontology	GO:0000166	20	2314	2.28605e-06	8.15757e-05
nucleoside phosphate binding	Gene Ontology	GO:1901265	20	2315	2.30097e-06	8.15757e-05
nucleobase-containing compound biosynthetic process	Gene Ontology	GO:0034654	28	4221	2.83151e-06	9.73421e-05
regulation of nucleobase-containing compound metabolic process	Gene Ontology	GO:0019219	27	3972	2.85145e-06	9.73421e-05
biosynthetic process	Gene Ontology	GO:0009058	35	6087	2.857e-06	9.73421e-05
regulation of nitrogen compound metabolic process	Gene Ontology	GO:0051171	28	4264	3.44397e-06	0.000115099
heterocycle biosynthetic process	Gene Ontology	GO:0018130	28	4274	3.60292e-06	0.000118896
aromatic compound biosynthetic process	Gene Ontology	GO:0019438	28	4287	3.81967e-06	0.000123269
cellular biosynthetic process	Gene Ontology	GO:0044249	34	5886	3.82941e-06	0.000123269
sequence-specific single stranded DNA binding	Gene Ontology	GO:0098847	3	10	4.84027e-06	0.000152077
single-stranded telomeric DNA binding	Gene Ontology	GO:0043047	3	10	4.84027e-06	0.000152077
catalytic step 2 spliceosome	Gene Ontology	GO:0071013	5	91	5.55222e-06	0.000172382
organic cyclic compound biosynthetic process	Gene Ontology	GO:1901362	28	4388	5.96082e-06	0.000182903
protein metabolic process	Gene Ontology	GO:0019538	31	5191	6.23907e-06	0.000189228
small molecule binding	Gene Ontology	GO:0036094	20	2487	6.68112e-06	0.000200319
cytoskeletal part	Gene Ontology	GO:0044430	15	1468	7.19358e-06	0.000213247
regulation of biosynthetic process	Gene Ontology	GO:0009889	27	4212	8.47721e-06	0.000248491
positive regulation of macromolecule metabolic process	Gene Ontology	GO:0010604	21	2767	9.12194e-06	0.000264436
regulation of macromolecule biosynthetic process	Gene Ontology	GO:0010556	26	3978	9.28603e-06	0.00026625
RNA localization	Gene Ontology	GO:0006403	6	198	1.66854e-05	0.000473233
RNA export from nucleus	Gene Ontology	GO:0006405	5	119	1.93035e-05	0.000541632
regulation of cellular biosynthetic process	Gene Ontology	GO:0031326	26	4157	2.01049e-05	0.000558149
ribonucleoprotein complex localization	Gene Ontology	GO:0071166	5	122	2.16624e-05	0.000595092
positive regulation of metabolic process	Gene Ontology	GO:0009893	21	2962	2.51749e-05	0.000684417
catalytic activity	Gene Ontology	GO:0003824	31	5590	2.7598e-05	0.000742598
regulation of protein stability	Gene Ontology	GO:0031647	6	218	2.82301e-05	0.000751894
positive regulation of cellular metabolic process	Gene Ontology	GO:0031325	20	2759	2.97738e-05	0.000785042
RNA biosynthetic process	Gene Ontology	GO:0032774	24	3783	3.63e-05	0.000947592
mRNA transport	Gene Ontology	GO:0051028	5	140	4.09031e-05	0.00105723
response to stimulus	Gene Ontology	GO:0050896	39	8081	4.19012e-05	0.00107247
regulation of cellular macromolecule biosynthetic process	Gene Ontology	GO:2000112	24	3865	5.11056e-05	0.00128919
regulation of RNA metabolic process	Gene Ontology	GO:0051252	23	3637	5.75963e-05	0.00143908
transcription, DNA-templated	Gene Ontology	GO:0006351	23	3648	6.03188e-05	0.00148588
cytosol	Gene Ontology	GO:0005829	22	3407	6.36254e-05	0.00154632
nucleic acid-templated transcription	Gene Ontology	GO:0097659	23	3662	6.39512e-05	0.00154632
cellular protein metabolic process	Gene Ontology	GO:0044267	27	4725	6.51902e-05	0.00156188
regulation of gene expression	Gene Ontology	GO:0010468	25	4211	7.13232e-05	0.00169336
necroptotic process	Gene Ontology	GO:0070266	3	29	8.09695e-05	0.00190514
telomeric DNA binding	Gene Ontology	GO:0042162	3	30	8.88978e-05	0.0020731
RNA transport	Gene Ontology	GO:0050658	5	167	9.18767e-05	0.00210514
nucleic acid transport	Gene Ontology	GO:0050657	5	167	9.18767e-05	0.00210514
cytoplasmic stress granule	Gene Ontology	GO:0010494	3	31	9.73161e-05	0.00221047
establishment of RNA localization	Gene Ontology	GO:0051236	5	170	9.96582e-05	0.00224423
metal ion binding	Gene Ontology	GO:0046872	24	4039	0.000101891	0.00227498
ncRNA metabolic process	Gene Ontology	GO:0034660	8	550	0.000111352	0.00246524
microtubule cytoskeleton	Gene Ontology	GO:0015630	11	1061	0.000115466	0.00253495
cation binding	Gene Ontology	GO:0043169	24	4078	0.000118177	0.00257293
response to organic substance	Gene Ontology	GO:0010033	19	2810	0.000121637	0.00262647
nuclear export	Gene Ontology	GO:0051168	5	181	0.000132603	0.00283986
programmed necrotic cell death	Gene Ontology	GO:0097300	3	35	0.000136156	0.00289235
macromolecule modification	Gene Ontology	GO:0043412	23	3871	0.000147212	0.00310208
regulation of RNA splicing	Gene Ontology	GO:0043484	4	99	0.00015848	0.00331293
negative regulation of chromosome organization	Gene Ontology	GO:2001251	4	103	0.000183511	0.00380585
DNA metabolic process	Gene Ontology	GO:0006259	10	940	0.000195216	0.00401685
mRNA export from nucleus	Gene Ontology	GO:0006406	4	106	0.000204069	0.00411711
mRNA-containing ribonucleoprotein complex export from nucleus	Gene Ontology	GO:0071427	4	106	0.000204069	0.00411711
ion binding	Gene Ontology	GO:0043167	24	4228	0.000204796	0.00411711
cytoskeleton	Gene Ontology	GO:0005856	15	1983	0.000212442	0.0041959
nucleobase-containing compound transport	Gene Ontology	GO:0015931	5	201	0.000213191	0.0041959
cellular protein modification process	Gene Ontology	GO:0006464	22	3707	0.000215113	0.0041959
protein modification process	Gene Ontology	GO:0036211	22	3707	0.000215113	0.0041959
G-rich strand telomeric DNA binding	Gene Ontology	GO:0098505	2	7	0.000239792	0.00464276
apoptotic process	Gene Ontology	GO:0006915	14	1786	0.000245693	0.00472217
extracellular exosome	Gene Ontology	GO:0070062	18	2738	0.000265128	0.00505863
cellular component organization or biogenesis	Gene Ontology	GO:0071840	30	6012	0.000268561	0.00508715
programmed cell death	Gene Ontology	GO:0012501	14	1808	0.000277944	0.00522713
extracellular vesicle	Gene Ontology	GO:1903561	18	2751	0.000280727	0.00522772
extracellular organelle	Gene Ontology	GO:0043230	18	2752	0.00028196	0.00522772
membrane-bounded vesicle	Gene Ontology	GO:0031988	21	3520	0.000286886	0.00528172
negative regulation of necroptotic process	Gene Ontology	GO:0060546	2	8	0.000299229	0.00547058
ribonucleoprotein complex export from nucleus	Gene Ontology	GO:0071426	4	119	0.000312695	0.00563819
regulation of mRNA metabolic process	Gene Ontology	GO:1903311	4	119	0.000312695	0.00563819
centrosome	Gene Ontology	GO:0005813	7	485	0.000316994	0.00567669
necrotic cell death	Gene Ontology	GO:0070265	3	48	0.000327939	0.00583288
polymeric cytoskeletal fiber	Gene Ontology	GO:0099513	8	663	0.000385865	0.00677135
supramolecular fiber	Gene Ontology	GO:0099512	8	663	0.000385865	0.00677135
organelle organization	Gene Ontology	GO:0006996	21	3604	0.000393248	0.00685505
protein complex	Gene Ontology	GO:0043234	22	3913	0.000455454	0.00783727
telomere maintenance via telomerase	Gene Ontology	GO:0007004	3	54	0.000455568	0.00783727
vesicle	Gene Ontology	GO:0031982	21	3652	0.000468444	0.00800627
cell death	Gene Ontology	GO:0008219	14	1914	0.000489604	0.00831375
telomere maintenance	Gene Ontology	GO:0000723	4	135	0.00049682	0.00838204
cellular localization	Gene Ontology	GO:0051641	16	2394	0.000506556	0.00848763
U4 snRNP	Gene Ontology	GO:0005687	2	11	0.000516019	0.00848763
regulation of necroptotic process	Gene Ontology	GO:0060544	2	11	0.000516019	0.00848763
negative regulation of necrotic cell death	Gene Ontology	GO:0060547	2	11	0.000516019	0.00848763
RNA-dependent DNA biosynthetic process	Gene Ontology	GO:0006278	3	57	0.00052978	0.00865968
negative regulation of translation	Gene Ontology	GO:0017148	4	138	0.000538396	0.00874602
DNA binding	Gene Ontology	GO:0003677	16	2429	0.000592175	0.00956043
npBAF complex	Gene Ontology	GO:0071564	2	12	0.000600998	0.00964353
membrane	Gene Ontology	GO:0016020	38	8805	0.000608566	0.00969052
histone H4 acetylation	Gene Ontology	GO:0043967	3	60	0.000611314	0.00969052
ncRNA processing	Gene Ontology	GO:0034470	6	391	0.000627378	0.00988544
peptidyl-lysine modification	Gene Ontology	GO:0018205	6	392	0.000635652	0.00994325
telomere maintenance via telomere lengthening	Gene Ontology	GO:0010833	3	61	0.000640167	0.00994325
response to chemical	Gene Ontology	GO:0042221	22	4014	0.000642905	0.00994325
extracellular region part	Gene Ontology	GO:0044421	21	3743	0.000646207	0.00994325
structural molecule activity	Gene Ontology	GO:0005198	8	719	0.000652413	0.00998021
negative regulation of cellular amide metabolic process	Gene Ontology	GO:0034249	4	146	0.000661292	0.0100574
microtubule	Gene Ontology	GO:0005874	6	396	0.000669599	0.0100712
regulation of mRNA splicing, via spliceosome	Gene Ontology	GO:0048024	3	62	0.000669876	0.0100712
telomere organization	Gene Ontology	GO:0032200	4	148	0.000694875	0.0103875
regulation of nucleic acid-templated transcription	Gene Ontology	GO:1903506	20	3509	0.000730543	0.0108588
regulation of RNA biosynthetic process	Gene Ontology	GO:2001141	20	3527	0.000778505	0.0114851
regulation of chromosome organization	Gene Ontology	GO:0033044	5	269	0.000781434	0.0114851
response to organic cyclic compound	Gene Ontology	GO:0014070	9	928	0.000791143	0.011563
chromosome organization	Gene Ontology	GO:0051276	10	1130	0.000809976	0.0117727
positive regulation of protein modification process	Gene Ontology	GO:0031401	10	1131	0.000815384	0.011786
regulation of telomere maintenance	Gene Ontology	GO:0032204	3	67	0.000831601	0.0118894
preribosome	Gene Ontology	GO:0030684	3	67	0.000831601	0.0118894
cellular response to stimulus	Gene Ontology	GO:0051716	31	6741	0.000857238	0.0121895
cellular component organization	Gene Ontology	GO:0016043	28	5863	0.000930849	0.0131649
regulation of cellular protein metabolic process	Gene Ontology	GO:0032268	15	2295	0.00096382	0.0134965
chromosome, telomeric region	Gene Ontology	GO:0000781	4	162	0.000964589	0.0134965
SWI/SNF superfamily-type complex	Gene Ontology	GO:0070603	3	72	0.00101619	0.0141431
positive regulation of cellular protein metabolic process	Gene Ontology	GO:0032270	11	1398	0.00114455	0.0158455
negative regulation of organelle organization	Gene Ontology	GO:0010639	5	299	0.00123999	0.0170766
protein modification by small protein conjugation or removal	Gene Ontology	GO:0070647	9	996	0.00128836	0.0176502
identical protein binding	Gene Ontology	GO:0042802	10	1210	0.00134754	0.0183651
microtubule organizing center	Gene Ontology	GO:0005815	7	624	0.00136174	0.0184626
response to dsRNA	Gene Ontology	GO:0043331	3	81	0.0014098	0.019016
protein acetylation	Gene Ontology	GO:0006473	4	182	0.00146697	0.019686
nuclear transport	Gene Ontology	GO:0051169	6	465	0.00150832	0.0201378
positive regulation of DNA metabolic process	Gene Ontology	GO:0051054	4	187	0.00161647	0.0214724
U4/U6 x U5 tri-snRNP complex	Gene Ontology	GO:0046540	2	21	0.00164551	0.021748
single-stranded DNA binding	Gene Ontology	GO:0003697	3	86	0.00166451	0.0218889
regulation of transcription, DNA-templated	Gene Ontology	GO:0006355	19	3490	0.00172367	0.0225538
DNA biosynthetic process	Gene Ontology	GO:0071897	4	192	0.00177624	0.0231014
regulation of protein metabolic process	Gene Ontology	GO:0051246	15	2443	0.00178313	0.0231014
positive regulation of protein metabolic process	Gene Ontology	GO:0051247	11	1484	0.00182922	0.0235821
circadian rhythm	Gene Ontology	GO:0007623	4	196	0.00191171	0.0245251
AU-rich element binding	Gene Ontology	GO:0017091	2	23	0.00194457	0.024705
BAF-type complex	Gene Ontology	GO:0090544	2	23	0.00194457	0.024705
chromosomal region	Gene Ontology	GO:0098687	5	334	0.00199741	0.0252403
regulation of mRNA processing	Gene Ontology	GO:0050684	3	92	0.00200595	0.0252403
pre-mRNA binding	Gene Ontology	GO:0036002	2	24	0.00210304	0.0262106
preribosome, large subunit precursor	Gene Ontology	GO:0030687	2	24	0.00210304	0.0262106
protein modification by small protein conjugation	Gene Ontology	GO:0032446	8	870	0.00215576	0.0267406
DNA repair	Gene Ontology	GO:0006281	6	503	0.00222517	0.0274717
regulation of necrotic cell death	Gene Ontology	GO:0010939	2	25	0.00226743	0.0277329
extracellular region	Gene Ontology	GO:0005576	22	4424	0.00226747	0.0277329
structural constituent of ribosome	Gene Ontology	GO:0003735	4	206	0.00228139	0.0277737
regulation of organelle organization	Gene Ontology	GO:0033043	9	1086	0.00230669	0.0279454
regulation of DNA metabolic process	Gene Ontology	GO:0051052	5	346	0.00232171	0.0279454
chromosome	Gene Ontology	GO:0005694	8	881	0.00232745	0.0279454
organelle envelope	Gene Ontology	GO:0031967	9	1093	0.00240709	0.0287699
negative regulation of telomere maintenance	Gene Ontology	GO:0032205	2	26	0.0024377	0.0288231
spliceosomal tri-snRNP complex	Gene Ontology	GO:0097526	2	26	0.0024377	0.0288231
transferase activity	Gene Ontology	GO:0016740	14	2269	0.0024445	0.0288231
envelope	Gene Ontology	GO:0031975	9	1098	0.00248091	0.0291215
negative regulation of cellular process	Gene Ontology	GO:0048523	21	4171	0.00250089	0.0292254
protein acylation	Gene Ontology	GO:0043543	4	212	0.00252537	0.0293805
protein localization to chromosome, telomeric region	Gene Ontology	GO:0070198	2	27	0.00261382	0.0302754
single organism signaling	Gene Ontology	GO:0044700	27	5972	0.00264179	0.0303397
nitrogen compound transport	Gene Ontology	GO:0071705	7	703	0.00264251	0.0303397
signaling	Gene Ontology	GO:0023052	27	5978	0.00268003	0.0306364
regulation of circadian rhythm	Gene Ontology	GO:0042752	3	104	0.00281227	0.0320069
cell communication	Gene Ontology	GO:0007154	27	6000	0.00282432	0.0320069
fibroblast growth factor receptor signaling pathway	Gene Ontology	GO:0008543	3	105	0.00288719	0.0325787
RNA 3'-end processing	Gene Ontology	GO:0031123	3	108	0.00311928	0.0350469
production of miRNAs involved in gene silencing by miRNA	Gene Ontology	GO:0035196	2	30	0.00317702	0.0355433
zinc ion binding	Gene Ontology	GO:0008270	9	1146	0.00328535	0.0365992
dsRNA fragmentation	Gene Ontology	GO:0031050	2	31	0.00337625	0.0372168
production of small RNA involved in gene silencing by RNA	Gene Ontology	GO:0070918	2	31	0.00337625	0.0372168
U2-type spliceosomal complex	Gene Ontology	GO:0005684	2	32	0.00358119	0.0391468
positive regulation of telomere maintenance via telomerase	Gene Ontology	GO:0032212	2	32	0.00358119	0.0391468
regulation of I-kappaB kinase/NF-kappaB signaling	Gene Ontology	GO:0043122	4	236	0.00368088	0.0399097
heterocycle catabolic process	Gene Ontology	GO:0046700	5	386	0.0036814	0.0399097
peptidyl-amino acid modification	Gene Ontology	GO:0018193	9	1170	0.00375829	0.0405756
RNA catabolic process	Gene Ontology	GO:0006401	4	238	0.0037909	0.0406031
positive regulation of telomere maintenance via telomere lengthening	Gene Ontology	GO:1904358	2	33	0.00379179	0.0406031
cellular nitrogen compound catabolic process	Gene Ontology	GO:0044270	5	392	0.00392594	0.0418687
organonitrogen compound metabolic process	Gene Ontology	GO:1901564	13	2144	0.00405804	0.0430681
signal transduction	Gene Ontology	GO:0007165	25	5542	0.00407124	0.0430681
cellular response to organic substance	Gene Ontology	GO:0071310	13	2149	0.00413752	0.0435935
aromatic compound catabolic process	Gene Ontology	GO:0019439	5	398	0.00418192	0.0438851
microtubule-based process	Gene Ontology	GO:0007017	6	577	0.00432454	0.045201
mitochondrion localization	Gene Ontology	GO:0051646	2	36	0.00445731	0.0462204
positive regulation of protein acetylation	Gene Ontology	GO:1901985	2	36	0.00445731	0.0462204
cell proliferation	Gene Ontology	GO:0008283	12	1921	0.00456133	0.0471128
chromosomal part	Gene Ontology	GO:0044427	7	779	0.00460253	0.0473519
sister chromatid cohesion	Gene Ontology	GO:0007062	3	126	0.00475158	0.0486944
Statistical test method: hypergeometric test / Fisher's exact test. Corrected P-value using FDR correction method (Benjamini and Hochberg)
