# Supplementary material for: Weighted gene co-expression network analysis to explain the relationship between plasma total carotenoids and lipid profile
Source: Genes Nutr. 2019 May 8;14:16. doi: 10.1186/s12263-019-0639-5 (PMC6505263; doi:10.1186/s12263-019-0639-5)
Supplement: Supplementary file 5 — Table S5. Significant p values of regressions between expression levels of hub genes and plasma lipid concentrations. (XLSX 11 kb) [file 12263_2019_639_MOESM5_ESM.xlsx]

## Sheet: Feuil1
Additional Table 5. Significant P-values of regressions between expression levels of hub genes and plasma lipid concentrations
Probe ID	TC	HDL-C
Brown module
ID_4920064		0.0506
ID_6480731		0.0106
ID_3870603		0.0561
ID_290093		0.0568
ID_4540376		0.0465
ID_2260315		0.0689
ID_3420706		0.0897
Blue module
ID_2350019	0.1002
ID_6940768	0.0587
ID_1440754	0.1083
ID_5870341	0.1202
ID_3780017	0.0184
ID_110719	0.1007
ID_2120152	0.0933
ID_2630739	0.0134
ID_6040072	0.0053
ID_5810070	0.0426
ID_7000735	0.0215
ID_6200437	0.0024
ID_4670703	0.0485
ID_1510270	0.1286
ID_3890632	0.0921
ID_4810292	0.0127
ID_2810246	0.0052
ID_10209	0.0005
ID_1090367	0.0311
ID_5560465	0.0279
ID_1990154	0.1097
ID_4010097	0.0117
ID_7100367	0.0228
ID_4850133	0.0303
ID_7160719	0.0032
ID_5560504	0.122
ID_6840747	0.0827
ID_6900079	0.0121
ID_7150132	0.0948
ID_3170189	0.1178
ID_110059	0.0243
ID_4260093	0.004
Abbreviations: High-density lipoprotein cholesterol (HDL-C), Total cholesterol (TC).
